# Supplementary material for: OpenCell: A low-cost, open-source, 3-in-1 device for DNA extraction
Source: PLoS One. 2024 May 2;19(5):e0298857. doi: 10.1371/journal.pone.0298857 (PMC11065270; doi:10.1371/journal.pone.0298857)
Supplement: S2 File — All required STL files and Arduino code. More information can be found on GitRepo (https://github.com/bhamla-lab/OpenCell). (ZIP) [file pone.0298857.s007.zip]

Archive with 26 entries (19 files):
- OpenCell-main/
- OpenCell-main/LICENSE
- OpenCell-main/OpenCell Raw Data.xlsx
- OpenCell-main/OpenCell_No_PID/
- OpenCell-main/OpenCell_No_PID/OpenCell_No_PID.ino
- OpenCell-main/OpenCell_PID/
- OpenCell-main/OpenCell_PID/OpenCell_PID.ino
- OpenCell-main/STL Files/
- OpenCell-main/STL Files/Centrifuge Attachment/
- OpenCell-main/STL Files/Centrifuge Attachment/Centrifuge Attachment.stl
- OpenCell-main/STL Files/Lysis Attachment/
- OpenCell-main/STL Files/Lysis Attachment/Lower Arm.stl
- OpenCell-main/STL Files/Lysis Attachment/Secondary Gear.stl
- OpenCell-main/STL Files/Lysis Attachment/Tertiary Gear.stl
- OpenCell-main/STL Files/Lysis Attachment/Tube Cradle Base.stl
- OpenCell-main/STL Files/Lysis Attachment/Tube Strap.stl
- OpenCell-main/STL Files/Lysis Attachment/Upper Arm.stl
- OpenCell-main/STL Files/Platform/
- OpenCell-main/STL Files/Platform/Button Holder.stl
- OpenCell-main/STL Files/Platform/Chamber.stl
- OpenCell-main/STL Files/Platform/Electronics Enclosure.stl
- OpenCell-main/STL Files/Platform/Electronics Lid.stl
- OpenCell-main/STL Files/Platform/Face.stl
- OpenCell-main/STL Files/Platform/Lid.stl
- OpenCell-main/STL Files/Platform/Motor Mount.stl
- OpenCell-main/STL Files/Platform/Quick Release Mount.stl
